# Supplementary material for: Personality Functioning Improvement during Psychotherapy Is Associated with an Enhanced Capacity for Affect Regulation in Dreams: A Preliminary Study
Source: Brain Sci. 2024 May 11;14(5):489. doi: 10.3390/brainsci14050489 (PMC11118223; doi:10.3390/brainsci14050489)
Supplement: Supplementary file 1 [file brainsci-14-00489-s001.zip]

Archive with 1 entries (1 files):
- brainsci-2986170-supplementary.pdf
